# Supplementary material for: Using 7 cm immobilized pH gradient strips to determine levels of clinically relevant proteins in wheat grain extracts
Source: Front Plant Sci. 2015 Jun 12;6:433. doi: 10.3389/fpls.2015.00433 (PMC4464201; doi:10.3389/fpls.2015.00433)
Supplement: Supplementary file 1 [file Supplemental_Table_1.XLSX]

## Sheet: Average, STDEV
Suplemental table 1. The table show relative volumes (%V) of 157 2-DE spots quantified in biologal triplicate (Wheat 1 - 3) with basic statistics Average and standard deviation (STDEV). The table also show volumes (V) and relative volumes (%V) of individual spots.
Spot number	%V - Wheat1	%V - Wheat2	%V - Wheat3	Avegage	STDEV
121	0.05027	0.00568482	0.0141559	0.0233702	0.0236778
201	0.0336984	0.0269799	0.0645111	0.0417298	0.0200131
301	0.0877435	0.229605	0.0637101	0.12702	0.0896508
302	0.302869	0.623364	0.489675	0.471969	0.160979
304	0.119971	0.14338	0.0407438	0.101365	0.0537884
306	0.192586	0.313188	0.915848	0.473874	0.387482
307	0.205938	0.310637	0.0925965	0.203057	0.109049
401	0.0821641	0.199952	0.413985	0.232034	0.168221
402	0.110533	0.227731	0.636457	0.324907	0.2761
403	0.0136292	0.213073	0.10959	0.112098	0.0997456
523	0.0558216	0.0641309	0.397862	0.172605	0.195123
601	0.382924	0.0530071	0.518439	0.318123	0.239387
626	0.0884097	0.240207	0.0186656	0.115761	0.113275
1102	0.0610401	0.0736261	0.000766123	0.0451441	0.0389443
1201	0.0151559	0.0623487	0.0913428	0.0562825	0.038454
1203	0.15403	0.158745	0.0762641	0.12968	0.0463192
1204	0.331626	0.531024	0.355934	0.406195	0.108786
1301	0.24566	0.678153	0.325968	0.416594	0.230049
1302	0.394721	0.322498	0.592962	0.436727	0.140039
1303	0.311585	0.356177	0.402685	0.356816	0.0455533
1402	0.0293404	0.0520238	0.231961	0.104442	0.111016
1403	0.0549889	0.200413	1.23576	0.497053	0.643855
1409	0.0039139	0.0357683	0.182895	0.0741922	0.0954768
1501	1.26202	3.49534	1.8231	2.19348	1.16181
1505	0.0194585	0.0283626	0.0929621	0.0469277	0.0401148
1603	0.0260927	0.0435427	0.0271626	0.032266	0.00978055
1702	0.0422756	0.0677877	0.0554917	0.055185	0.0127588
1705	0.0606238	0.0689553	0.0240807	0.0512199	0.0238696
1901	0.0499369	0.0647148	0.0144693	0.0430403	0.0258229
1905	0.098125	0.645458	0.0273541	0.256979	0.338288
1906	0.0318108	0.0617341	0.153747	0.0824307	0.0635482
1907	0.153336	0.739918	0.0430944	0.312116	0.374565
2005	0.107591	0.188244	0.0198147	0.105217	0.0842399
2101	0.0582366	0.407894	0.58107	0.349067	0.266335
2201	0.191448	0.309162	0.68434	0.394983	0.257409
2202	0.0482992	0.0815849	0.00212425	0.0440028	0.0399042
2203	0.0306172	0.0496884	0.0104123	0.0302393	0.0196408
2301	0.28985	0.823193	0.979733	0.697592	0.361685
2303	0.331765	0.9985	1.50294	0.944403	0.58746
2401	0.144953	0.417235	0.926992	0.496393	0.396983
2402	0.0910189	0.110839	0.12836	0.110073	0.0186826
2503	0.167548	1.79499	1.43145	1.13133	0.854222
2504	0.0422201	0.115387	0.0906812	0.0827626	0.0372204
2601	0.18895	0.494856	0.562561	0.415456	0.199059
2802	0.06748	0.102296	0.0437213	0.0711658	0.0294608
2905	1.02305	0.394035	0.78862	0.735236	0.317889
2908	0.0730872	0.154166	0.211642	0.146298	0.0696115
2909	10.6376	14.3737	1.32158	8.7776	6.72189
2915	0.0122691	0.0370896	0.12251	0.0572896	0.0578299
3002	0.316221	0.35249	0.217179	0.295296	0.0700403
3004	0.962541	1.51186	0.74004	1.07148	0.397272
3009	0.227062	0.516366	0.128587	0.290672	0.201564
3010	0.217957	0.245461	0.18326	0.215559	0.0311698
3101	0.660227	0.409492	0.951717	0.673812	0.271368
3102	0.462645	0.228161	2.14379	0.944864	1.0449
3103	0.865471	1.17372	1.14804	1.06241	0.171035
3110	0.0981805	0.166704	0.108755	0.124546	0.0368901
3113	0.131352	0.089728	0.085179	0.102086	0.0254464
3201	0.331571	0.336726	0.815399	0.494565	0.277862
3202	0.171962	0.116093	0.365841	0.217965	0.131075
3203	0.134238	0.150694	0.340942	0.208625	0.114885
3205	3.48295	2.22608	3.91486	3.20796	0.877326
3216	0.0464949	0.0540826	0.0046838	0.0350871	0.026602
3302	5.27008	9.1301	2.33262	5.5776	3.40916
3304	0.895478	0.408846	1.88801	1.06411	0.753861
3402	0.249129	0.210707	1.05551	0.505115	0.477042
3406	0.37232	0.161049	0.808225	0.447198	0.330022
3502	2.68382	0.849773	0.911757	1.48178	1.04146
3602	0.0943222	0.124421	0.191548	0.136764	0.0497744
3603	0.170157	0.113113	0.593119	0.29213	0.26222
3701	0.065537	0.802451	0.0438257	0.303938	0.431861
3703	0.25407	0.11849	0.440451	0.271004	0.161647
3902	0.684044	0.899861	0.491207	0.691704	0.204435
4001	0.185785	0.22349	0.0504945	0.153257	0.0909696
4002	0.186535	0.428082	0.142133	0.25225	0.153885
4005	0.107674	0.215624	0.00200237	0.108433	0.106813
4009	0.112892	0.0685559	0.0450446	0.0754976	0.0344524
4101	0.955158	0.942451	2.25566	1.38442	0.75454
4102	0.359968	0.542701	2.893	1.26522	1.41266
4103	0.423034	0.499219	0.276553	0.399602	0.113167
4104	0.43905	0.454355	0.769397	0.554268	0.186464
4107	0.10301	0.055742	0.0206679	0.0598068	0.0413215
4109	0.0822474	0.0179763	0.0042485	0.0348241	0.0416394
4201	0.48202	0.441757	0.891402	0.60506	0.248796
4203	0.00691178	0.0295611	0.117495	0.0513228	0.0584155
4301	11.5273	3.3219	3.27964	6.04294	4.74963
4303	0.0606793	0.00107551	0.362672	0.141476	0.193866
4401	0.522353	0.275391	0.919714	0.572486	0.325074
4402	0.789497	1.21259	1.35041	1.1175	0.292298
4501	0.10587	0.0723048	0.243349	0.140508	0.0906303
4602	0.140428	0.162555	0.202849	0.168611	0.0316476
4604	0.248963	0.345453	0.164577	0.252998	0.0905052
4606	0.177541	0.323943	0.268996	0.256827	0.0739556
4610	0.114086	0.0911722	0.350867	0.185375	0.143777
4701	0.63816	1.1727	0.792973	0.867945	0.275044
4901	0.234862	0.277542	0.318568	0.276991	0.0418559
4904	0.169574	0.107674	0.0964271	0.124558	0.0393885
5003	0.0792772	0.791419	0.152964	0.34122	0.391621
5004	0.347227	0.312942	0.0677497	0.242639	0.152426
5008	0.0271752	0.126111	0.00445745	0.0525812	0.0646837
5103	1.00479	2.14398	1.81785	1.65554	0.586683
5106	0.169297	0.0411151	0.052671	0.0876943	0.0709057
5202	0.203106	0.299667	0.424206	0.308993	0.110845
5203	0.303452	0.313433	0.542311	0.386399	0.135116
5206	1.43004	0.381651	2.68411	1.4986	1.15276
5209	0.310475	0.409799	0.961415	0.560563	0.350683
5215	0.0820531	0.885296	1.71	0.892451	0.813999
5304	1.29131	0.21968	0.417816	0.642935	0.570181
5401	0.6275	0.00485514	0.32757	0.319975	0.311392
5402	0.24838	0.82519	0.700602	0.591391	0.303518
5403	0.617091	0.936613	0.924223	0.825976	0.181005
5601	0.321745	0.281998	0.476111	0.359951	0.102542
5604	0.287685	0.486897	0.455025	0.409869	0.107008
5605	0.182343	0.212889	0.202204	0.199145	0.0155009
5607	0.330183	0.644444	0.325864	0.433497	0.182698
5612	3.90207	0.95127	0.466517	1.77329	1.85945
5702	6.70037	1.25444	3.06606	3.67362	2.77334
6003	0.0569319	0.0633013	0.00264661	0.0409599	0.0333328
6004	0.135376	0.314079	0.000713888	0.150056	0.157197
6102	6.51742	0.148113	0.954973	2.54017	3.46794
6104	0.212766	0.00986393	0.288428	0.170353	0.144044
6203	0.859281	0.542977	1.80283	1.06836	0.655433
6205	3.3267	2.10283	2.57715	2.66889	0.617072
6401	0.0970147	0.0474759	0.157334	0.100608	0.0550171
6403	0.619423	0.93145	0.941426	0.830767	0.183097
6404	0.621144	0.0107858	0.279809	0.303913	0.305892
6601	0.117833	0.185725	0.172848	0.158802	0.0360593
6602	0.1336	0.238056	0.243383	0.205013	0.0619029
6603	0.166382	0.228499	0.268108	0.220997	0.0512764
6605	0.13224	0.260949	0.475362	0.289517	0.173336
6701	2.12566	0.591068	0.861297	1.19268	0.81921
6802	0.18412	0.444123	0.0813832	0.236542	0.186965
7101	0.149811	0.783368	0.193098	0.375426	0.353951
7102	0.51558	0.0147805	1.6963	0.742221	0.863367
7103	0.0272585	0.442279	0.160607	0.210048	0.211882
7105	0.394887	0.0474759	0.150926	0.197763	0.178379
7107	0.482547	1.28772	1.96636	1.24554	0.742805
7209	0.506281	2.09675	2.25662	1.61988	0.967713
7211	1.59015	6.64436	5.14596	4.46016	2.59596
7302	0.602463	0.453495	0.417955	0.491304	0.0978923
7309	0.688707	0.212366	0.0451665	0.315413	0.333916
7401	0.647875	0.139816	0.2574	0.348364	0.265964
7403	0.638632	0.683961	0.721601	0.681398	0.0415442
7404	0.347449	0.334052	0.665465	0.448989	0.187594
7601	0.460008	0.589562	0.604715	0.551428	0.0795342
7605	0.428336	0.200136	0.483946	0.370806	0.150397
7606	0.216375	0.173034	1.10773	0.499045	0.527579
7702	0.60027	0.687956	0.298092	0.528772	0.20453
7705	0.0591804	0.182805	0.0932755	0.111754	0.0638504
7706	0.43447	0.164215	0.196911	0.265199	0.147502
8401	0.221843	0.650866	0.603636	0.492115	0.235251
8402	0.188839	0.524479	0.23116	0.314826	0.182794
8701	0.128437	0.469474	0.146034	0.247982	0.19202
8703	0.0428586	0.713092	1.11168	0.622543	0.540133
8704	0.390724	0.428851	0.684357	0.50131	0.159665
8802	0.114613	1.37339	0.85623	0.781412	0.632715
8803	0.751274	0.188183	0.350919	0.430125	0.289781
