# Supplementary material for: Using 7 cm immobilized pH gradient strips to determine levels of clinically relevant proteins in wheat grain extracts
Source: Front Plant Sci. 2015 Jun 12;6:433. doi: 10.3389/fpls.2015.00433 (PMC4464201; doi:10.3389/fpls.2015.00433)
Supplement: Supplementary file 2 [file Supplemental_Table_2.XLSX]

## Sheet: Sheet1
Supplemental table 2. The results of query against Allergome database (http://www.allergome.org/) containing 2994 allergen entries, using Allergome Aligner module with embedded NCBI blastp v.2.2.18 algorithm. The table show: Uniprot ID, accession number detected in presnet study; details from allergenome database such as Allergenom code, Description, blast search Score, E Value, % Identity, and L…
Uniprot ID	Allergome Code	Description	Score	E Value	% Identity	Link	Exposure Route	Epidemiology
W5DYH0	8837	Pha v Phaseolin	27	1.8	27	`-
W5HKQ5	706	Sola l 2.0102	29	1.1	31	`-
Q6W8Q2	9499	Tri a 32.0101	453	1e-129	100	http://www.allergome.org/script/dettaglio.php?id_molecule=9499	inhalation	baker's asthma
P16347	9593	Tri a aA_SI	373	1e-105	100	http://www.allergome.org/script/dettaglio.php?id_molecule=9593	ingestion	food allergy
P17314	1051	Tri a 30	342	6e-96	100	http://www.allergome.org/script/dettaglio.php?id_molecule=1051	inhalation+ingestion	baker's asthma and food allergy
P01085	8186	Tri a 28	256	5e-70	100	http://www.allergome.org/script/dettaglio.php?id_molecule=8186	inhalation	baker's asthma
W5EKI0	420	Hor v 17	976	0	86	`-
W5AB71	9530	Asp f SXR	69	3e-13	28	`-
W5A6D0	8982	Asp f PUP	25	6.9	38	`-
A0A077S3A3	11705	Sus s Laminin	27.3	2.9	32	`-
C7C4X1	9502	Tri a 34.0101	687	0	100	http://www.allergome.org/script/dettaglio.php?id_molecule=9502	inhalation	baker's asthma
W5FPI0	9198	Zea m 22	796	0	93	`-
W5HB91	9502	Tri a 34.0101	674	0	94	`-
W5I5X1	951	Hor v 33	577	1e-166	71	`-
Q41593	5724	Tri a 33	811	0	100	http://www.allergome.org/script/dettaglio.php?id_molecule=5724	ingestion+inhalation	baker's asthma and food allergy
P93693	5724	Tri a 33	814	0	100	http://www.allergome.org/script/dettaglio.php?id_molecule=5724	ingestion+inhalation	baker's asthma and food allergy
Q9ST58	5724	Tri a 33	811	0	100	http://www.allergome.org/script/dettaglio.php?id_molecule=5724	ingestion+inhalation	baker's asthma and food allergy
P93692	5724	Tri a 33	808	0	100	http://www.allergome.org/script/dettaglio.php?id_molecule=5724	ingestion+inhalation	baker's asthma and food allergy
W5ECA4	7666	Zea m G1	456	1e-129	56	`-
W5EST8	7666	Zea m G1	452	1e-128	56	`-
W5EAP7	9526	Ory s GLP63	462	1e-131	56	`-
I6QQ39	9526	Ory s GLP63	500	1e-142	56	`-
W5AKY9	10849	Ave s 11S	645	0	60	`-
D0EWS4	3678	Tri a 20	76	5e-15	39	`-
P08488	2898	Tri a 26	1139	0	100	http://www.allergome.org/script/dettaglio.php?id_molecule=2898	ingestion	wheat-dependent exercise-induced anaphylaxis
P10387	2898	Tri a 26	1121	0	100	http://www.allergome.org/script/dettaglio.php?id_molecule=2898	ingestion	wheat-dependent exercise-induced anaphylaxis
P10388	2898	Tri a 26	1363	0	100	http://www.allergome.org/script/dettaglio.php?id_molecule=2898	ingestion	wheat-dependent exercise-induced anaphylaxis
P08489	2898	Tri a 26	1351	0	100	http://www.allergome.org/script/dettaglio.php?id_molecule=2898	ingestion	wheat-dependent exercise-induced anaphylaxis
W5DLG4	9597	Tri a Peroxidase 1	655	0	96	`-
P10386	2674	Tri a 36	545	1e-156	100	http://www.allergome.org/script/dettaglio.php?id_molecule=2674	ingestion	wheat-dependent exercise-induced anaphylaxis
